# Supplementary material for: Are conspecific social videos rewarding to chimpanzees (Pan troglodytes)? A test of the social motivation theory
Source: PLoS One. 2021 Nov 24;16(11):e0259941. doi: 10.1371/journal.pone.0259941 (PMC8612576; doi:10.1371/journal.pone.0259941)
Supplement: S2 Table — (XLSX) [file pone.0259941.s002.xlsx]

## Sheet: Exp 1
Supplementary Table 2. Non-significant results for Experiment 1.
a. Overall Touchscreen Use: independent samples t-tests
		Female (n = 45)	Male (n = 34)	t	df	p
Overall Touchscreen Use	M	119.51	92.21	1.26	77	0.21
	SE	15.47	14.22
		Mother-reared (n = 56)	Nursery-reared (n = 23)	t	df	p
	M	111.79	97.96	0.58	77	0.56
	SE	14.19	13.52
b. Sex and Rearing Effects: Independent samples t-tests
		Female (n = 45)	Male (n = 34)	t	df	p
Social	M	71.71	57.82	0.95	77	0.35
	SE	9.91	10.51
Control	M	47.8	34.38	1.62	75.76	0.11
	SE	6.6	5
		Mother-reared (n = 56)	Nursery-reared (n = 23)	t	df	p
Social	M	70	55.35	0.92	77	0.36
	SE	9.38	9.7
Control	M	41.79	42.61	-0.09	77	0.93
	SE	5.65	6.22
Note: Adjusted degrees are freedom are used for tests with violations of unequal variances.
