# Supplementary material for: Are conspecific social videos rewarding to chimpanzees (Pan troglodytes)? A test of the social motivation theory
Source: PLoS One. 2021 Nov 24;16(11):e0259941. doi: 10.1371/journal.pone.0259941 (PMC8612576; doi:10.1371/journal.pone.0259941)
Supplement: S1 Data — (XLSX) [file pone.0259941.s003.xlsx]

## Sheet: Exp 1
SubjectID	PrevExper	sex	rear	age	VidOrder	Touch_Social1	Touch_Control1	Touch_Control2	Touch_Social2	Touch_Sum_Control	Touch_Sum_Social	Percent_Control_Touch	Percent_Social_Touch	Watch_Social1	Watch_Control1	Watch_Control2	Watch_Social2	Watch_Sum_Control	Watch_Sum_Social	Percent_Social_Watch	RJA	GroomGiven	ContactAffiliative	AllCollapse	AllSocial	AllControl	total_touch	TotalWatch	TouchSocialAvg	TouchControlAvg
1	0	2	1	43	1	1	1	2	0	3	1	0.75	0.25	9	4	5	0	9	9	0.5	8	#NULL!	#NULL!	22	10	12	4	18	0.5	1.5
2	0	1	2	23	2	11	6	2	12	8	23	0.258065	0.741935	30	12	3	5	15	35	0.7	2	2.21888	0.0819719	81	58	23	31	50	11.5	4
3	1	2	2	38	2	11	35	0	32	35	43	0.448718	0.551282	12	9	0	35	9	47	0.839286	5	0.334684	0.0518218	134	90	44	78	56	21.5	17.5
4	0	1	2	29	1	47	16	0	7	16	54	0.228571	0.771429	4	0	1	3	1	7	0.875	3	#NULL!	#NULL!	78	61	17	70	8	27	8
5	1	1	1	38	2	3	0	6	0	6	3	0.666667	0.333333	31	49	8	5	57	36	0.387097	2	3.45578	0.113876	102	39	63	9	93	1.5	3
6	0	2	1	27	2	0	0	14	8	14	8	0.636364	0.363636	29	25	6	10	31	39	0.557143	2	5.60687	0.115	92	47	45	22	70	4	7
7	0	2	1	36	2	2	4	0	1	4	3	0.571429	0.428571	30	18	1	2	19	32	0.627451	8	5.63845	0.0756378	58	35	23	7	51	1.5	2
8	0	2	2	28	1	0	1	1	20	2	20	0.0909091	0.909091	#NULL!	5	17	36	22	36	0.62069	#NULL!	3.07209	0.0523806	80	56	24	22	58	10	1
9	0	1	2	27	1	34	41	32	19	73	19	0.793478	0.206522	#NULL!	11	12	22	23	22	0.488889	2	0	0.0616178	137	41	96	92	45	26.5	36.5
10	1	1	1	44	1	65	28	4	15	32	80	0.285714	0.714286	3	4	4	4	8	7	0.466667	4	0	0.212479	127	87	40	112	15	40	16
11	1	2	1	25	2	3	5	5	2	10	5	0.666667	0.333333	33	5	4	16	9	49	0.844828	4	4.65118	0.575482	73	54	19	15	58	2.5	5
12	0	1	2	33	1	21	0	3	0	3	21	0.125	0.875	39	11	1	8	12	47	0.79661	2	5.01283	0.0905671	83	68	15	24	59	10.5	1.5
13	1	2	1	25	2	19	12	11	16	23	35	0.396552	0.603448	22	14	0	2	14	24	0.631579	5	0.51096	0.0854545	96	59	37	58	38	17.5	11.5
14	1	1	1	23	1	110	3	52	92	55	202	0.214008	0.785992	26	34	16	20	50	46	0.479167	5	6.10818	0.225011	353	248	105	257	96	101	27.5
15	0	1	1	29	2	26	13	6	1	19	27	0.413043	0.586957	28	17	4	17	21	45	0.681818	2	4.10302	0.180936	112	72	40	46	66	13.5	9.5
16	0	1	2	39	1	1	9	0	4	9	5	0.642857	0.357143	23	11	20	16	31	39	0.557143	2	6.84808	0.222731	84	44	40	14	70	2.5	4.5
17	0	1	1	27	2	6	3	0	2	3	8	0.272727	0.727273	31	46	2	91	48	122	0.717647	5	1.60644	0.269391	181	130	51	11	170	4	1.5
18	0	1	2	36	1	14	2	14	18	16	32	0.333333	0.666667	9	1	4	2	5	11	0.6875	2	1.63985	0.19453	64	43	21	48	16	16	8
19	0	1	2	28	2	0	3	0	0	3	0	1	0	1	8	0	1	8	2	0.2	2	4.75314	0.119851	13	2	11	3	10	0	1.5
20	1	2	1	22	2	0	2	4	6	6	6	0.5	0.5	79	73	6	11	79	90	0.532544	5	7.06041	0.23166	181	96	85	12	169	3	3
21	0	2	1	30	1	2	0	1	0	1	2	0.333333	0.666667	97	0	9	55	9	152	0.944099	#NULL!	0.484388	0.0660974	164	154	10	3	161	1	0.5
22	0	1	1	38	2	1	0	0	3	0	4	0	1	34	6	1	32	7	66	0.90411	7	2.73759	0.482894	77	70	7	4	73	2	0
23	1	1	1	34	2	93	75	74	107	149	200	0.426934	0.573066	56	52	26	31	78	87	0.527273	2	1.02498	0.209916	514	287	227	349	165	100	74.5
24	0	2	1	28	2	111	0	8	17	8	128	0.0588235	0.941176	68	68	72	114	140	182	0.565217	5	4.61626	0.125404	458	310	148	136	322	64	4
25	0	1	1	23	1	1	0	2	0	2	0	1	0	#NULL!	25	39	3	64	3	0.0447761	5	1.8272	0.0822181	69	3	66	2	67	0.5	1
26	0	2	1	35	1	0	4	1	0	5	0	1	0	5	15	5	24	20	29	0.591837	2	0	0.0915507	54	29	25	5	49	0	2.5
27	0	1	2	32	1	4	0	0	0	0	4	0	1	20	2	18	0	20	20	0.5	2	3.74478	0.0451705	44	24	20	4	40	2	0
28	0	2	1	23	1	8	16	0	1	16	9	0.64	0.36	12	5	0	8	5	20	0.8	2	0.841914	0.633373	50	29	21	25	25	4.5	8
29	0	1	1	33	1	1	3	0	2	3	3	0.5	0.5	6	17	6	0	23	6	0.206897	2	5.10879	0.231963	35	9	26	6	29	1.5	1.5
30	0	2	2	27	2	40	8	13	3	21	43	0.328125	0.671875	6	15	6	0	21	6	0.222222	7	8.70644	0.0406843	91	49	42	64	27	21.5	10.5
31	0	2	1	35	1	3	2	9	1	11	4	0.733333	0.266667	1	3	2	2	5	3	0.375	5	0.0966296	0.314504	23	7	16	15	8	2	5.5
32	1	2	1	27	2	13	6	2	9	8	22	0.266667	0.733333	15	18	0	8	18	23	0.560976	2	6.20855	0.00932465	71	45	26	30	41	11	4
33	0	1	1	28	2	38	51	31	26	82	64	0.561644	0.438356	91	39	57	100	96	191	0.665505	7	2.40486	0.186524	433	255	178	146	287	32	41
34	1	2	2	28	1	2	1	0	4	1	4	0.2	0.8	#NULL!	0	2	8	2	8	0.8	8	2.41506	0.00813167	15	12	3	5	10	3	0.5
35	0	1	1	25	1	16	2	2	13	4	29	0.121212	0.878788	18	4	10	8	14	26	0.65	5	1.37944	0.25548	73	55	18	33	40	14.5	2
36	0	1	1	21	2	10	3	0	3	3	13	0.1875	0.8125	2	3	0	16	3	18	0.857143	2	9.94217	0.377801	37	31	6	16	21	6.5	1.5
37	0	2	2	35	2	4	12	1	1	13	5	0.722222	0.277778	28	15	3	15	18	43	0.704918	5	4.11546	0.163835	79	48	31	18	61	2.5	6.5
38	0	1	1	34	1	1	17	3	0	20	1	0.952381	0.047619	20	32	12	9	44	29	0.39726	2	0.849123	0.0888291	94	30	64	21	73	0.5	10
39	0	1	1	30	1	10	0	1	7	1	17	0.0555556	0.944444	16	11	1	19	12	35	0.744681	4	3.11576	0.221905	65	52	13	18	47	8.5	0.5
40	1	1	1	25	2	29	18	52	14	70	43	0.619469	0.380531	10	1	2	8	3	18	0.857143	2	4.33018	0.288867	134	61	73	113	21	21.5	35
41	0	2	2	28	2	10	14	79	0	93	10	0.902913	0.0970874	6	2	1	0	3	6	0.666667	2	0.0213075	0.0216039	112	16	96	103	9	5	46.5
42	0	1	2	38	1	9	0	2	2	2	11	0.153846	0.846154	15	13	13	7	26	22	0.458333	6	5.44012	0.0224094	61	33	28	13	48	5.5	1
43	0	1	1	27	1	15	0	1	3	1	18	0.0526316	0.947368	59	38	2	27	40	86	0.68254	6	10.695	0.0297342	145	104	41	19	126	9	0.5
44	0	1	2	28	1	23	27	6	5	33	5	0.868421	0.131579	#NULL!	13	46	23	59	23	0.280488	6	1.65841	0.0600709	120	28	92	38	82	14	16.5
45	0	2	1	36	1	5	5	0	0	5	5	0.5	0.5	5	27	0	0	27	5	0.15625	8	2.19293	0.0844444	42	10	32	10	32	2.5	2.5
46	0	2	2	27	1	7	3	34	5	37	5	0.880952	0.119048	#NULL!	7	4	32	11	32	0.744186	5	6.35919	0.192512	85	37	48	42	43	6	18.5
47	0	1	2	30	2	57	41	25	116	66	173	0.276151	0.723849	24	14	4	6	18	30	0.625	5	10.5339	0.186608	287	203	84	239	48	86.5	33
48	0	2	1	36	1	13	11	6	6	17	19	0.472222	0.527778	24	5	2	5	7	29	0.805556	7	0.5115	0.0599001	72	48	24	36	36	9.5	8.5
49	0	2	1	34	1	6	3	1	1	4	7	0.363636	0.636364	21	16	2	16	18	37	0.672727	5	3.31804	0.108677	66	44	22	11	55	3.5	2
50	1	1	1	37	2	1	2	0	4	2	5	0.285714	0.714286	59	20	0	2	20	61	0.753086	2	0.114878	0.0388386	88	66	22	7	81	2.5	1
51	0	2	1	20	1	1	3	0	0	3	1	0.75	0.25	19	6	1	16	7	35	0.833333	3	0.50883	0.386715	46	36	10	4	42	0.5	1.5
52	0	1	2	36	1	12	5	2	0	7	12	0.368421	0.631579	15	11	21	13	32	28	0.466667	2	2.92272	0.13579	79	40	39	19	60	6	3.5
53	1	2	1	26	2	2	5	1	9	6	11	0.352941	0.647059	2	18	0	0	18	2	0.1	8	1.61445	0.0938573	37	13	24	17	20	5.5	3
54	0	2	1	30	2	1	0	1	0	1	1	0.5	0.5	75	30	2	25	32	100	0.757576	2	12.5503	0.0713369	134	101	33	2	132	0.5	0.5
55	1	1	1	34	1	1	8	4	1	12	2	0.857143	0.142857	111	5	47	2	52	113	0.684848	2	0.697971	0.201313	179	115	64	14	165	1	6
56	0	2	1	27	2	6	0	0	9	0	15	0	1	94	3	30	67	33	161	0.829897	6	7.47693	0.189371	209	176	33	15	194	7.5	0
57	0	1	2	31	1	11	3	5	26	8	26	0.235294	0.764706	#NULL!	20	3	18	23	18	0.439024	2	2.75492	0.0647072	75	44	31	34	41	18.5	4
58	0	1	1	32	1	61	44	4	36	48	97	0.331034	0.668966	38	10	13	2	23	40	0.634921	2	1.22694	0.108138	208	137	71	145	63	48.5	24
59	1	1	1	27	1	7	5	14	5	19	12	0.612903	0.387097	6	13	32	38	45	44	0.494382	5	2.1172	0.274095	120	56	64	31	89	6	9.5
60	0	1	2	36	1	54	52	33	51	85	105	0.447368	0.552632	37	6	8	7	14	44	0.758621	8	0.324821	0.0295647	248	149	99	190	58	52.5	42.5
61	0	1	2	28	2	0	30	0	9	30	9	0.769231	0.230769	45	12	7	63	19	108	0.850394	2	5.13383	0.250329	166	117	49	39	127	4.5	15
62	1	2	1	30	1	17	58	2	12	60	29	0.674157	0.325843	34	10	17	53	27	87	0.763158	3	0.224309	0.492674	203	116	87	89	114	14.5	30
63	1	2	1	35	1	49	15	0	4	15	53	0.220588	0.779412	3	4	0	0	4	3	0.428571	4	0	0	75	56	19	68	7	26.5	7.5
64	0	1	1	34	1	19	2	0	0	2	19	0.0952381	0.904762	19	6	6	20	12	39	0.764706	2	0.438342	0.141729	72	58	14	21	51	9.5	1
65	0	2	2	29	1	4	1	0	0	1	0	1	0	#NULL!	5	21	10	26	10	0.277778	#NULL!	0.542511	0.162483	37	10	27	1	36	2	0.5
66	1	1	1	34	1	8	3	0	0	3	8	0.272727	0.727273	11	8	22	0	30	11	0.268293	8	2.01118	0.173547	52	19	33	11	41	4	1.5
67	1	2	1	36	1	5	1	6	5	7	10	0.411765	0.588235	16	9	4	1	13	17	0.566667	7	1.98458	0.0137822	47	27	20	17	30	5	3.5
68	0	2	1	29	2	0	0	0	0	0	0	#NULL!	#NULL!	104	31	0	4	31	108	0.776978	5	0.882119	0.148399	139	108	31	0	139	0	0
69	0	2	1	32	1	1	0	0	0	0	1	0	1	0	0	14	0	14	0	0	5	1.99129	0.155054	15	1	14	1	14	0.5	0
70	0	1	1	28	2	2	2	0	0	2	2	0.5	0.5	4	1	0	7	1	11	0.916667	2	5.09463	0.0682286	16	13	3	4	12	1	1
71	0	1	1	19	2	0	0	0	0	0	0	#NULL!	#NULL!	23	18	4	51	22	74	0.770833	5	9.26501	0.358939	96	74	22	0	96	0	0
72	0	2	1	27	1	0	0	0	2	0	2	#NULL!	1	1	5	11	2	16	3	0.157895	5	2.0634	0.364214	21	5	16	2	19	1	0
73	0	1	1	19	1	17	5	1	4	6	4	0.6	0.4	#NULL!	16	2	7	18	7	0.28	4	0.921946	0.0190165	35	11	24	10	25	10.5	3
74	0	1	1	26	2	8	6	0	0	6	8	0.428571	0.571429	4	0	7	0	7	4	0.363636	5	0.524646	0.32519	25	12	13	14	11	4	3
75	0	2	1	24	2	19	15	1	2	16	21	0.432432	0.567568	6	5	1	5	6	11	0.647059	2	1.85641	0.350978	54	32	22	37	17	10.5	8
76	0	1	1	38	1	5	2	6	1	8	6	0.571429	0.428571	27	0	8	15	8	42	0.84	2	0	1.05362	64	48	16	14	50	3	4
77	0	1	1	36	1	8	2	1	0	3	8	0.272727	0.727273	5	1	2	19	3	24	0.888889	2	2.17888	0.123291	38	32	6	11	27	4	1.5
78	0	1	1	19	1	8	2	2	5	4	13	0.235294	0.764706	21	15	14	37	29	58	0.666667	4	12.5912	0.347468	104	71	33	17	87	6.5	2
79	0	1	1	16	2	6	15	0	6	15	12	0.555556	0.444444	13	14	54	2	68	15	0.180723	8	3.40734	0.0288425	110	27	83	27	83	6	7.5

## Sheet: Exp 2
SubjectID	PrevExper	sex	rear	age	PicOrder	PICTouch_Social1	PICTouch_Social2	PICTouch_Control1	PICTouch_Control2	PICTouch_Sum_Social	PICTouch_Sum_Control	PICWatch_Social1	PICWatch_Social2	PICWatch_Control1	PICWatch_Control2	PICWatch_Sum_Social	PICWatch_Sum_Control	TotalTouchPic	TotalWatchPic	AllCollapsePIC	TouchControlAvgPIC	TouchSocialAvgPIC
2	0	1	2	23	1	3	12	18	7	15	25	4	9	9	0	13	9	40	22	62	12.5	7.5
3	1	2	2	38	1	24	0	35	5	24	40	1	3	1	2	4	3	64	7	71	20	12
11	1	2	1	25	1	4	0	0	2	4	2	6	1	3	0	7	3	6	10	16	1	2
13	1	2	1	25	1	7	0	0	0	7	0	5	2	14	0	7	14	7	21	28	0	3.5
14	1	1	1	23	1	70	33	4	18	103	22	30	25	16	8	55	24	125	79	204	11	51.5
15	0	1	1	29	1	8	0	0	4	8	4	12	0	5	1	12	6	12	18	30	2	4
16	0	1	2	39	2	2	0	0	3	2	3	0	4	6	0	4	6	5	10	15	1.5	1
17	0	1	1	27	1	8	1	3	1	9	4	21	12	45	0	33	45	13	78	91	2	4.5
18	0	1	2	36	1	1	0	1	3	1	4	5	2	1	10	7	11	5	18	23	2	0.5
19	0	1	2	28	1	3	1	2	6	4	8	43	3	10	5	46	15	12	61	73	4	2
21	0	2	1	30	1	2	14	20	8	16	28	62	23	21	17	100	38	44	138	182	14	8
22	0	1	1	38	1	1	0	2	0	1	2	7	35	20	47	42	67	3	109	112	1	0.5
24	0	2	1	28	1	112	4	17	2	116	19	28	8	24	11	36	35	135	71	206	9.5	58
28	0	2	1	23	2	1	5	2	1	5	3	2	6	0	3	8	3	8	11	19	1.5	3
30	0	2	2	27	1	33	97	24	11	35	130	5	1	3	3	6	6	165	12	177	17.5	65
32	1	2	1	27	2	1	0	0	0	1	0	0	7	0	4	7	4	1	11	12	0	0.5
36	0	1	1	21	1	2	1	1	1	3	2	6	5	19	4	11	23	5	34	39	1	1.5
37	0	2	2	35	1	0	0	1	0	0	1	0	19	11	2	19	13	1	32	33	0.5	0
38	0	1	1	34	2	0	1	1	0	1	1	9	4	5	8	13	13	2	26	28	0.5	0.5
42	0	1	2	38	1	8	0	0	1	8	1	23	26	13	7	49	20	9	69	78	0.5	4
45	0	2	1	36	2	0	0	0	0	0	0	2	2	8	1	4	9	0	13	13	0	0
47	0	1	2	30	1	24	6	25	6	30	31	84	4	12	15	88	27	61	115	176	15.5	15
48	0	2	1	36	2	3	0	11	2	3	13	1	1	6	2	2	8	16	10	26	6.5	1.5
50	1	1	1	37	1	1	2	9	5	3	14	5	11	3	6	16	9	17	25	42	7	1.5
52	0	1	2	36	1	11	0	4	0	11	4	7	2	4	4	9	8	15	17	32	2	5.5
54	0	2	1	30	1	0	0	0	1	0	1	0	1	10	4	1	14	1	15	16	0.5	0
55	1	1	1	34	1	23	3	3	1	26	4	40	15	19	14	55	33	30	88	118	2	13
59	1	1	1	27	1	1	4	5	5	5	10	11	11	5	3	22	8	15	30	45	5	2.5
60	0	1	2	36	1	44	44	39	45	88	84	18	6	2	4	24	6	172	30	202	42	44
61	0	1	2	28	1	1	0	0	0	1	0	22	1	2	1	23	3	1	26	27	0	0.5
62	1	2	1	30	1	0	10	1	18	10	19	1	13	12	4	14	16	29	30	59	9.5	5
63	1	2	1	35	2	1	6	6	7	7	13	2	0	0	0	2	0	20	2	22	6.5	3.5
64	0	1	1	34	1	4	4	2	8	8	10	10	6	3	8	16	11	18	27	45	5	4
66	1	1	1	34	1	2	1	0	0	3	0	36	23	12	5	59	17	3	76	79	0	1.5
67	1	2	1	36	2	2	0	8	0	2	8	1	0	2	0	1	2	10	3	13	4	1
68	0	2	1	29	1	0	0	1	0	0	1	0	1	10	3	1	13	1	14	15	0.5	0
72	0	2	1	27	1	0	3	4	4	3	8	1	7	1	0	8	1	11	9	20	4	1.5
74	0	1	1	26	1	13	0	0	0	13	0	34	9	41	1	43	42	13	85	98	0	6.5
76	0	1	1	38	1	2	0	1	0	2	1	31	2	10	7	33	17	3	50	53	0.5	1
77	0	1	1	36	1	0	0	1	1	0	2	4	4	3	0	8	3	2	11	13	1	0
79	0	1	1	16	1	7	3	3	1	10	4	15	15	11	1	30	12	14	42	56	2	5

## Sheet: Group Autoplay Data
Group	Video-S1	Video-C1	Video-S2	Video-C2	Picture-S1	Picture-C1	Picture-S2	Picture-C2
1		8	10	7
2	4	8	2	13	9	17	9	17
3	8	17	20	20	17	19	17	20
4	13	14	20	21	17	13	5	31
5	13	21	23	17
6	16	24	26	26	19	19	22	21
7	5	8	8	15	10	18	18	15
8	21	19	24	24	26	24	25	25
1	3	14	18	16
10	1	0	1	4
11	0	4	0	6	1	14	21	20
12	15	17	14	21	25	21	26	26
13	3	2	1	10	6	14	21	22
14	18	11	24	24	25	24	31	25
15	16	23	25	24
16	1	11	7	10	9	17	9	14
17	11	17	20	19	19	19	26	19
18	15	20	21	24
